# Supplementary material for: Care Plan Templates in Adult Community Mental Health Teams in England and Wales: An Evaluation
Source: Nurs Rep. 2024 Feb 1;14(1):340–52. doi: 10.3390/nursrep14010026 (PMC10885041; doi:10.3390/nursrep14010026)
Supplement: Supplementary file 1 [file nursrep-14-00026-s001.zip]

Archive with 1 entries (1 files):
- nursrep-2733921-supplementary.pdf
